# Supplementary material for: Does Phototherapy Affect Ductus Arteriosus Closure in Preterm Infants ≤32 Weeks of Gestation, and Can We Influence This Through Chest Shielding? Review of the Literature and a Meta-Analysis
Source: Biomedicines. 2025 Oct 21;13(10):2567. doi: 10.3390/biomedicines13102567 (PMC12562127; doi:10.3390/biomedicines13102567)
Supplement: Supplementary file 1 [file biomedicines-13-02567-s001.zip]

Archive with 2 entries (2 files):
- File S1-PRISMA checklist.pdf
- File S2-PROSPERO registration card.pdf
